# Supplementary material for: Phenol–Hyaluronic Acid Conjugates: Correlation of Oxidative Crosslinking Pathway and Adhesiveness
Source: Polymers (Basel). 2021 Sep 16;13(18):3130. doi: 10.3390/polym13183130 (PMC8470095; doi:10.3390/polym13183130)
Supplement: Supplementary file 1 [file polymers-13-03130-s001.zip]

Archive with 1 entries (1 files):
- polymers-1363518-supplementary.pdf
